# Supplementary material for: Diffused calcification in a patient with long-term warfarin therapy: a case report
Source: Eur Heart J Case Rep. 2022 Sep 1;6(9):ytac364. doi: 10.1093/ehjcr/ytac364 (PMC9486598; doi:10.1093/ehjcr/ytac364)
Supplement: ytac364_Supplementary_Data [file ytac364_supplementary_data.zip]

Archive with 2 entries (2 files):
- Clean Slide Set.pptx
- Revised Slide Set.pptx
